# Supplementary material for: Social support rescues acute stress-induced cognitive impairments by modulating ERK1/2 phosphorylation in adolescent mice
Source: Sci Rep. 2018 Aug 13;8:12003. doi: 10.1038/s41598-018-30524-4 (PMC6089908; doi:10.1038/s41598-018-30524-4)
Supplement: Supplementary file 2 — All supplementary datasets [file 41598_2018_30524_MOESM2_ESM.xlsx]

## Sheet: Sheet1
Figure 1
	Shapiro-Wilk Normality test
	Group	Number	Mean	Std. Deviation	Std. Error	p-value	Normality
Figure 1c (Total entries)	Con	10	34.55	6.039	1.821	0.6684	Yes
	RS	10	38.09	13.41	4.044	0.2684	Yes
	RSS	10	38.09	6.426	1.937	0.3719	Yes
Figure 1d (Spontaneous alterations (%))	Con	10	67.34	6.797	2.149	0.4862	Yes
	RS	10	46.31	11.06	3.496	0.0093	No
	RSS	10	61.18	8.828	2.792	0.3482	Yes
						Post hoc analysis
	Test	F(or H)-value	p-value	Post hoc analysis		Mean Diff.	Significance
Figure 1c (Total entries)	One Way ANOVA test	F(2,27)=0.8879	0.4232	Bonferroni's Multiple Comparison Test	Con vs RS	-5.1	N.S.
					Con vs RSS	-4.6	N.S.
					RS vs RSS	0.5	N.S.
Figure 1d (Spontaneous alterations (%))	Kruskal-Wallis test	H=15.67	0.0004	Dunn's Multiple Comparison Test	Con vs RS	15.45	***
					Con vs RSS	6	N.S.
					RS vs RSS	-9.45	*
	Shapiro-Wilk Normality test
Figure 2b (Exploration time)	Group	Number	Object	Mean	Std. Deviation	Std. Error	p-value	Normality
	Con	11	Familiar	19.18	8.976	2.706	0.5935	Yes
			Novel	34.27	13.45	4.054	0.9379	Yes
	RS	11	Familiar	8.182	5.193	1.566	0.0737	Yes
			Novel	11.45	5.716	1.723	0.8706	Yes
	RSS	11	Familiar	10.18	3.341	1.007	0.1927	Yes
			Novel	19.09	9.741	2.937	0.2848	Yes
Figure 2b (Exploration time)	Unpaired t-test (Familiar vs Novel)	p-value	Significance
	Con	0.0057	**
	RS	0.1752	N.S.
	RSS	0.0095	**
	Shapiro-Wilk Normality test
Figure 2c (Discrimination)	Group	Number	Mean	Std. Deviation	Std. Error	p-value	Normality
	Con	11	15.09	10.28	3.1	0.3232	Yes
	RS	11	3.273	4.88	1.471	0.5105	Yes
	RSS	11	8.909	9.192	2.771	0.1349	Yes
	One-Way ANOVA test			Post hoc analysis
Figure 2c (Discrimination)	F-value	p-value	Bonferroni's Multiple Comparison test	Mean Diff.	Significance
	F(2,30)=5.388	0.01	Con vs RS	11.82	**
			Con vs RSS	6.182	N.S.
			RS vs RSS	-5.636	N.S.
	Shapiro-Wilk Normality test
Figure 2e (Exploration time)	Group	Number	Object	Mean	Std. Deviation	Std. Error	p-value	Normality
	Con	11	Familiar	16.09	7.752	2.337	0.1741	Yes
			Novel	28.09	9.782	2.949	0.0728	Yes
	RS	10	Familiar	16.6	5.168	1.634	0.6164	Yes
			Novel	21.4	6.077	1.922	0.6675	Yes
	RSS	12	Familiar	18.83	8.993	2.596	0.016	No
			Novel	31.25	10.28	2.967	0.3731	Yes
Figure 2e (Exploration time)	Unpaired t-test (Familiar vs Novel)	p-value	Significance
	Con	0.0046	**
	RS	0.0732	N.S.
	Mann-Whitney test (Familiar vs Novel)
	RSS	0.0072	**
	Shapiro-Wilk Normality test
Figure 2f (Discrimination)	Group	Number	Mean	Std. Deviation	Std. Error	p-value	Normality
	Con	11	12	5.422	1.635	0.1492	Yes
	RS	10	4.8	5.051	1.597	0.6199	Yes
	RSS	12	12.42	9.11	2.63	0.8369	Yes
	One-Way ANOVA test			Post hoc analysis
Figure 2f (Discrimination)	F-value	p-value	Bonferroni's Multiple Comparison test	Mean Diff.	Significance
	F(2,30)=4.014	0.0285	Con vs RS	7.2	N.S.
			Con vs RSS	-0.4167	N.S.
			RS vs RSS	-7.617	*
	Shapiro-Wilk Normality test
Figure 2h (Exploration time)	Group	Number	Object	Mean	Std. Deviation	Std. Error	p-value	Normality
	Con	11	Familiar	18.33	5.784	1.744	0.0464	No
			Novel	27.45	9.192	2.771	0.4329	Yes
	RS	12	Familiar	18.29	4.637	1.339	0.1065	Yes
			Novel	16.41	4.96	1.432	0.8785	Yes
	RSS	12	Familiar	15.26	3.831	1.106	0.2907	Yes
			Novel	21.54	5.959	1.72	0.7337	Yes
Figure 2h (Exploration time)	Mann-Whitney test (Familiar vs Novel)	p-value	Significance
	Con	0.0086	**
	Unpaired t-test (Familiar vs Novel)
	RS	0.3485	N.S.
	RSS	0.0056	**
	Shapiro-Wilk Normality test
Figure 2i (Discrimination)	Group	Number	Mean	Std. Deviation	Std. Error	p-value	Normality
	Con	11	9.12	7.196	2.17	0.7371	Yes
	RS	12	-1.878	4.837	1.396	0.5865	Yes
	RSS	12	6.28	4.752	1.372	0.5284	Yes
	One-Way ANOVA test			Post hoc analysis
Figure 2i (Discrimination)	F-value	p-value	Bonferroni's Multiple Comparison test	Mean Diff.	Significance
	F(2,32)=11.89	0.0001	Con vs RS	11	***
			Con vs RSS	2.84	N.S.
			RS vs RSS	-8.158	**
Figure 3
	Shapiro-Wilk Normality test
Figure 3b	Side	Group	Number	Mean	Std. Deviation	Std. Error	p-value	Normality
	10 min	Con	5	1	0.23114	0.10337	0.46	Yes
		RS	5	1.0489	0.16546	0.07399	0.699	Yes
		RSS	5	1.0293	0.2881	0.12884	0.576	Yes
	30 min	Con	6	1	0.40357	0.16476	0.53	Yes			0.0049	0.0574	0.2689
		RS	6	2.5206	0.80455	0.32845	0.214	Yes			No	Yes	Yes
		RSS	6	1.9308	0.37497	0.15308	0.16	Yes			0.0049	No	1.725
	1 hr	Con	6	1	0.31857	0.13006	0.545	Yes			0.0574	Yes	2.799
		RS	6	2.3776	0.93022	0.37976	0.289	Yes			0.2689	Yes	2.589
		RSS	6	1.2059	0.36504	0.14903	0.123	Yes			90.19	5.974	1.725
Figure 3c		Con	5	19.79	2.908	1.301	0.398	Yes
		RS	5	24.08	2.586	1.157	0.509	Yes
		RSS	5	17.66	1.445	0.6461	0.114	Yes
Figure 3d		Con	12	83.45	9.697	2.799	0.0049	No
		RS	12	99.56	8.967	2.589	0.0574	Yes
		RSS	12	90.19	5.974	1.725	0.2689	Yes
One-Way ANOVA test (or Kruskal-Wallis test)						Post hoc analysis					-18.25
Figure 3b	Side	F(or H)-value	p-value	Bonferroni's Multiple Comparison test	Mean Diff.	Significance					-7.25
	10 min	F(2,12)=0.05553	0.9462	Con vs RS	-0.04893	N.S.					11
				Con vs RSS	-0.02932	N.S.
				RS vs RSS	0.01961	N.S.
	30 min	F(2,15)=11.13	0.0011	Con vs RS	-1.521	***
				Con vs RSS	-0.9308	*
				RS vs RSS	0.5898	N.S.
	1 hr	F(2,15)=10.65	0.0013	Con vs RS	-1.294	**
				Con vs RSS	-0.2059	N.S.
				RS vs RSS	1.088	**
Figure 3c		F(2,12)=9.294	0.0036	Con vs RS	-4.284	*
				Con vs RSS	2.132	N.S.
				RS vs RSS	6.416	**
Figure 3d		H=18.26	0.0001	Con vs RS	-18.25	***
				Con vs RSS	-7.25	N.S.
				RS vs RSS	11	*
Figure 4
	Shapiro-Wilk Normality test
	Group	Number	Mean	Std. Deviation	Std. Error	p-value	Normality
Figure 4b	Con-vehicle	5	1	0.1138	0.0509	0.328	Yes
	RS-Vehicle	5	1.71	0.4917	0.2199	0.175	Yes
	Con-SL327	5	0.4465	0.08043	0.03597	0.073	Yes
	RS-SL327	5	0.7767	0.3493	0.1562	0.502	Yes
Figure 4d (Spontaneous alterations (%))	Con-vehicle	11	61.24	7.001	2.111	0.0704	Yes
	RS-Vehicle	11	45.24	5.701	1.719	0.0995	Yes
	Con-SL327	11	59.58	6.508	1.962	0.0858	Yes
	RS-SL327	11	56	14.09	4.247	0.2238	Yes
						Post hoc analysis
	Test	Effect	F value	p-value	Post hoc analysis		Significance
Figure 4b	2-Way ANOVA	Restrainer x Drug effect	F(1,16)=1.88	0.189	Bonferroni post-test	Vehicle:Restrainer vs. Vehicle:Con	*
		Restrainer effect	F(1,16)=14.11	0.0017		SL327:Con vs. Vehicle:Con	N.S.
		Drug effect	F(1,16)=28.84	<0.0001		SL327:Restrainer vs. Vehicle:Con	N.S.
						SL327:Con vs. Vehicle:Restrainer	***
						SL327:Restrainer vs. Vehicle:Restrainer	**
						SL327:Restrainer vs. SL327:Con	N.S.
Figure 4d (Spontaneous alterations (%))	2-Way ANOVA	Restrainer x Drug effect	F(1,40)=5.26	0.0272	Bonferroni post-test	Vehicle:Con vs. Vehicle:Restrainer	***
		Restrainer effect	F(1,40)=13.09	0.0008		Vehicle:Con vs. SL327:Con	N.S.
		Drug effect	F(1,40)=2.82	0.1008		Vehicle:Con vs. SL327:Restrainer	N.S.
						Vehicle:Restrainer vs. SL327:Con	**
						Vehicle:Restrainer vs. SL327:Restrainer	*
						SL327:Con vs. SL327:Restrainer	N.S.
Figure5
	Shapiro-Wilk Normality test
	Group	Number	Mean	Std. Deviation	Std. Error	p-value	Normality
Figure 5b	Con	7	1	0.4115	0.1555	0.1534	Yes
	RS	7	2.975	1.061	0.4012	0.111	Yes
	RSS	7	1.59	0.7571	0.2862	0.5498	Yes
Figure 5c	Con	7	1	0.163	0.0616	0.6744	Yes
	RS	7	2.868	1.391	0.5259	0.4395	Yes
	RSS	7	1.385	0.8734	0.3301	0.0336	No
Figure 5d	Con	7	1	0.3164	0.1196	0.8897	Yes
	RS	7	2.615	1.282	0.4845	0.4351	Yes
	RSS	7	0.8939	0.4391	0.166	0.0109	No
						Post hoc analysis
	Test	F(or H)-value	p-value	Post hoc analysis		Mean Diff.	Significance
Figure 5b	One Way ANOVA test	F(2,18)=11.55	0.0006	Bonferroni's Multiple Comparison Test	Con vs RS	-1.975	***
					Con vs RSS	-0.5899	N.S.
					RS vs RSS	1.386	*
Figure 5c	Kruskal-Wallis test	H=8.045	0.0179	Dunn's Multiple Comparison Test	Con vs RS	-8.286	*
					Con vs RSS	-0.2857	N.S.
					RS vs RSS	8	*
Figure 5d	Kruskal-Wallis test	H=11.04	0.004	Dunn's Multiple Comparison Test	Con vs RS	-8.571	*
					Con vs RSS	1.714	N.S.
					RS vs RSS	10.29	**
	Shapiro-Wilk Normality test
	Group	Number	Mean	Std. Deviation	Std. Error	p-value	Normality
Figure 5f	Con-vehicle	8	1	0.1058	0.03741	0.508	Yes
	RS-Vehicle	8	3.511	2.091	0.7394	0.2544	Yes
	Con-SL327	8	0.8072	0.2055	0.07265	0.599	Yes
	RS-SL327	8	0.9129	0.2537	0.0897	0.2321	Yes
Figure 5g	Con-vehicle	8	1	0.2422	0.08562	0.9461	Yes
	RS-Vehicle	8	3.335	1.887	0.6673	0.1478	Yes
	Con-SL327	8	1.252	0.5378	0.1901	0.641	Yes
	RS-SL327	8	2.135	1.11	0.3925	0.7643	Yes
Figure 5h	Con-vehicle	8	1	0.1869	0.06607	0.1344	Yes
	RS-Vehicle	8	2.355	1.57	0.555	0.0696	Yes
	Con-SL327	8	0.6731	0.4045	0.143	0.3468	Yes
	RS-SL327	8	1.615	0.6424	0.2271	0.8145	Yes
						Post hoc analysis
	Test	Effect	F value	p-value	Post hoc analysis		Significance
Figure 5f	2-Way ANOVA	Restrainer x Drug effect	F(1,28)=10.31	0.0033	Bonferroni post-test	Vehicle:Con vs. Vehicle:RS	***
		Restrainer effect	F(1,28)=12.20	0.0016		Vehicle:Con vs. SL327:Con	N.S.
		Drug effect	F(1,28)=13.88	0.0009		Vehicle:Con vs. SL327:RS	N.S.
						Vehicle:RS vs. SL327:Con	***
						Vehicle:RS vs. SL327:RS	***
						SL327:Con vs. SL327:RS	N.S.
Figure 5g	2-Way ANOVA	Restrainer x Drug effect	F(1,28)=3.28	0.0808	Bonferroni post-test	Vehicle:RS vs. Vehicle:Con	**
		Restrainer effect	F(1,28)=16.10	0.0004		SL327:Con vs. Vehicle:Con	N.S.
		Drug effect	F(1,28)=1.40	0.2471		SL327:RS vs. Vehicle:Con	N.S.
						SL327:Con vs. Vehicle:RS	**
						SL327:RS vs. Vehicle:RS	N.S.
						SL327:RS vs. SL327:Con	N.S.
Figure 5h	2-Way ANOVA	Restrainer x Drug effect	F(1,28)=0.45	0.5102	Bonferroni post-test	Vehicle:RS vs. Vehicle:Con	*
		Restrainer effect	F(1,28)=13.72	0.0009		SL327:Con vs. Vehicle:Con	N.S.
		Drug effect	F(1,28)=2.96	0.0962		SL327:RS vs. Vehicle:Con	N.S.
						SL327:Con vs. Vehicle:RS	**
						SL327:RS vs. Vehicle:RS	N.S.
						SL327:RS vs. SL327:Con	N.S.
Figure S1
	Shapiro-Wilk Normality test
	Group	Number	Mean	Std. Deviation	Std. Error	p-value	Normality
Figure S1a (Total entries)	Con	18	47.17	8.939	2.107	0.4285	Yes
	RS	18	41.89	11.7	2.758	0.232	Yes
	RSO	18	46.72	9.279	2.187	0.2229	Yes
Figure S1b (Spontaneous alterations (%))	Con	18	65.85	5.615	1.323	0.7683	Yes
	RS	18	56.48	8.135	1.917	0.1964	Yes
	RSO	18	59.32	7.308	1.723	0.6928	Yes
						Post hoc analysis
	Test	F-value	p-value	Post hoc analysis		Mean Diff.	Significance
Figure S1a (Total entries)	One Way ANOVA test	F(2,51)=1.527	0.2269	Bonferroni's Multiple Comparison Test	Con vs RS	5.278	N.S.
					Con vs RSO	0.4444	N.S.
					RS vs RSO	-4.833	N.S.
Figure S1b (Spontaneous alterations (%))	One Way ANOVA test	F(2,51)=8.244	0.0008	Bonferroni's Multiple Comparison Test	Con vs RS	9.367	***
					Con vs RSO	6.529	*
					RS vs RSO	-2.837	N.S.
Figure S2
	Shapiro-Wilk Normality test
	Group	Number	Mean	Std. Deviation	Std. Error	p-value	Normality			0.0125	0.752	0.2523
Figure S2a (open/closed stay duration ratio)	Con	13	0.5908	0.4505	0.1249	0.0056	No			No	Yes	Yes
	RS	12	0.4368	0.2131	0.06152	0.1443	Yes			0.0125	No	0.05634
	RSS	11	0.3461	0.2101	0.06335	0.0648	Yes			0.752	Yes	0.1045
										0.2523	Yes	0.04472
						Post hoc analysis				0.3454	0.1869	0.05634
	Test	H-value	p-value	Post hoc analysis		Mean rank Diff.	Significance
Figure S2a (open/closed stay duration ratio)	Kruskal-Wallis test	2.611	0.271	Dunn's Multiple Comparison Test	Con vs RS	1.737	N.S.
					Con vs RSS	6.79	N.S.
					RS vs RSS	5.053	N.S.
	Shapiro-Wilk Normality test
	Group	Number	Mean	Std. Deviation	Std. Error	p-value	Normality
Figure S2b (open/closed distance moved ratio)	Con	13	0.5653	0.3767	0.1045	0.0125	No
	RS	12	0.3951	0.1549	0.04472	0.752	Yes
	RSS	11	0.3454	0.1869	0.05634	0.2523	Yes
	Test	H-value	p-value	Post hoc analysis		Mean rank Diff.	Significance
Figure S2b (open/closed distance moved ratio)	Kruskal-Wallis test	2.01	0.366	Dunn's Multiple Comparison Test	Con vs RS	2.16	N.S.
					Con vs RSS	6.077	N.S.
					RS vs RSS	3.917	N.S.			0.8945	0.2271	0.4062
										Yes	Yes	Yes
	Shapiro-Wilk Normality test									0.8945	Yes	224.1
	Group	Number	Mean	Std. Deviation	Std. Error	p-value	Normality			0.2271	Yes	383.7
Figure S2c (Distance moved)	Con	10	7748	1213	383.7	0.8945	Yes			0.4062	Yes	267.4
	RS	10	7482	845.7	267.4	0.2271	Yes			7683	708.6	224.1
	RSS	10	7683	708.6	224.1	0.4062	Yes
						Post hoc analysis
	Test	F-value	p-value	Post hoc analysis		Mean Diff.	Significance			265.5	0.2837	0.4686
Figure S2c (Distance moved)	One-way ANOVA	F(2,27)=0.2138	0.8089	Bonferroni's Multiple Comparison Test	Con vs RS	265.5	N.S.			64.83	0.03601	0.03914
					Con vs RSS	64.83	N.S.			-200.7	0.01139	0.01238
					RS vs RSS	-200.7	N.S.			0.4686	0.04067	0.01286
										0.1029	0.03601	0.01139
	Shapiro-Wilk Normality test									0.0981	0.03914	0.01238
	Group	Number	Mean	Std. Deviation	Std. Error	p-value	Normality
Figure S2d (Center/Total Distance moved)	Con	10	0.1159	0.04067	0.01286	0.1811	Yes
	RS	10	0.1029	0.03601	0.01139	0.2837	Yes
	RSS	10	0.0981	0.03914	0.01238	0.4686	Yes
						Post hoc analysis
	Test	F-value	p-value	Post hoc analysis		Mean Diff.	Significance
Figure S2d (Center/Total Distance moved)	One-way ANOVA	F(2,27)=0.5666	0.5741	Bonferroni's Multiple Comparison Test	Con vs RS	0.01302	N.S.
					Con vs RSS	0.01777	N.S.
					RS vs RSS	0.00475	N.S.
Figure S3
	Shapiro-Wilk Normality test
Figure S3a	Side	Group	Number	Mean	Std. Deviation	Std. Error	p-value	Normality
	10min	Con	4	1	0.3802	0.1901	0.18	Yes
		RS	4	1.059	0.1666	0.08332	0.513	Yes
		RSS	4	1.07	0.6753	0.3376	0.366	Yes
	30min	Con	5	1	0.4623	0.2067	0.431	Yes
		RS	5	1.102	0.4112	0.1839	0.099	Yes
		RSS	5	1.124	0.422	0.1887	0.364	Yes
	1hr	Con	5	1	0.2282	0.102	0.5431	Yes
		RS	5	1.414	0.2881	0.1289	0.5708	Yes
		RSS	5	0.8083	0.1425	0.06373	0.358	Yes
	One-Way ANOVA test					Post hoc analysis
Figure S3b	Side	F-value	p-value	Bonferroni's Multiple Comparison Test	Mean Diff.	Significance
	10min	F(2,9)=0.02705	0.9734	Con vs R	-0.05929	N.S.
				Con vs RS	-0.06981	N.S.
				R vs RS	-0.01052	N.S.
	30min	F(2,12)=0.1176	0.89	Con vs RS	-0.1023	N.S.
				Con vs RSS	-0.1243	N.S.
				RS vs RSS	-0.02198	N.S.
	1hr	F(2,12)=9.238	0.0037	Con vs RS	-0.4136	*
				Con vs RSS	0.1917	N.S.
				RS vs RSS	0.6053	**
Figure S4
	Shapiro-Wilk Normality test
	Group	Number	Mean	Std. Deviation	Std. Error	p-value	Normality
Figure S4a	Con	7	1	0.2078	0.07853	0.1153	Yes
	RS	7	1.21	0.3797	0.1435	0.1923	Yes
	RSS	7	1.138	0.4856	0.1835	0.9168	Yes
Figure S4b	Con	7	1	0.3083	0.1165	0.8619	Yes
	RS	7	0.9249	0.3309	0.1251	0.9985	Yes
	RSS	7	1.077	0.3783	0.143	0.7014	Yes
						Post hoc analysis
	Test	F(or H)-value	p-value	Post hoc analysis		Mean Diff.	Significance
Figure S4a	One Way ANOVA test	F(2,18)=0.5672	0.5769	Bonferroni's Multiple Comparison Test	Con vs RS	-0.2105	N.S.
					Con vs RSS	-0.138	N.S.
					RS vs RSS	0.07244	N.S.
Figure S4b	One Way ANOVA test	F(2,18)=0.3479	0.7108	Bonferroni's Multiple Comparison Test	Con vs RS	0.07507	N.S.
					Con vs RSS	-0.07671	N.S.
					RS vs RSS	-0.1518	N.S.
	Shapiro-Wilk Normality test
	Group	Number	Mean	Std. Deviation	Std. Error	p-value	Normality
Figure S4c	Con-vehicle	8	1	0.3108	0.1099	0.5935	Yes
	RS-Vehicle	8	0.8792	0.3662	0.1295	0.2288	Yes
	Con-SL327	8	0.9226	0.3702	0.1309	0.0744	Yes
	RS-SL327	8	1.056	0.3009	0.1064	0.546	Yes
Figure S4d	Con-vehicle	8	1	0.2641	0.09337	0.3711	Yes
	RS-Vehicle	8	1.133	0.7142	0.2525	0.079	Yes
	Con-SL327	8	0.7158	0.2993	0.1058	0.118	Yes
	RS-SL327	8	0.9166	0.3537	0.1251	0.81	Yes
						Post hoc analysis
	Test	Effect	F value	p-value	Post hoc analysis		Significance
Figure S4c	2-Way ANOVA	Restrainer x Drug effect	F(1,28)=1.13	0.2978	Bonferroni post-test	Vehicle:Con vs. Vehicle:RS	N.S.
		Restrainer effect	F(1,28)=0	0.9593		Vehicle:Con vs. SL327:Con	N.S.
		Drug effect	F(1,28)=0.17	0.6817		Vehicle:Con vs. SL327:RS	N.S.
						Vehicle:RS vs. SL327:Con	N.S.
						Vehicle:RS vs. SL327:RS	N.S.
						SL327:Con vs. SL327:RS	N.S.
Figure S4d	2-Way ANOVA	Restrainer x Drug effect	F(1,28)=0.05	0.8311	Bonferroni post-test	Vehicle:Con vs. Vehicle:RS	N.S.
		Restrainer effect	F(1,28)=1.12	0.2986		Vehicle:Con vs. SL327:Con	N.S.
		Drug effect	F(1,28)=2.52	0.1235		Vehicle:Con vs. SL327:RS	N.S.
						Vehicle:RS vs. SL327:Con	N.S.
						Vehicle:RS vs. SL327:RS	N.S.
						SL327:Con vs. SL327:RS	N.S.
